# Supplementary material for: Inhibitory Effects of Syringic Acid on Endometrial Cancer Cell Growth and Migration and Its Synergistic Suppression with Doxorubicin
Source: Pharmaceuticals (Basel). 2025 Oct 22;18(11):1596. doi: 10.3390/ph18111596 (PMC12655531; doi:10.3390/ph18111596)
Supplement: Supplementary file 1 [file pharmaceuticals-18-01596-s001.zip]

Archive with 1 entries (1 files):
- pharmaceuticals-3749069-supplementary.pdf
